# Supplementary material for: An HD-ZIP I Transcription Factor DZHDZ32 Upregulates Diosgenin Biosynthesis in Dioscorea zingiberensis
Source: Int J Mol Sci. 2025 Apr 28;26(9):4185. doi: 10.3390/ijms26094185 (PMC12071675; doi:10.3390/ijms26094185)
Supplement: Supplementary file 1 [file ijms-26-04185-s001.zip › Table S1.xlsx]

## Sheet:  Table S1
Table S1. Elucidated characteristics of HD-ZIP proteins in D. zingiberensis.
Gene Name	Sequence ID	Gene location	Gene_start	Gene_end	Gene Length (bp)	Protein Length (aa)
DZHDZ1	KAJ0982187.1	Chr02	55793708	55794279	450	149
DZHDZ2	KAJ0971079.1	Chr05	4757894	4758534	537	178
DZHDZ3	KAJ0985112.1	Chr01	18166812	18167595	540	179
DZHDZ4	KAJ0962150.1	Chr10	13334800	13335472	549	182
DZHDZ5	KAJ0973658.1	Chr04	982698	983559	588	195
DZHDZ6	KAJ0960482.1	Contig69	256026	259688	594	197
DZHDZ7	KAJ0984192.1	Chr01	3474216	3474982	618	205
DZHDZ8	KAJ0966308.1	Chr08	42242303	42243351	621	206
DZHDZ9	KAJ0986807.1	Chr01	67834168	67835715	627	208
DZHDZ10	KAJ0981378.1	Chr02	20905092	20905896	639	212
DZHDZ11	KAJ0989900.1	Chr01	96450585	96451518	657	218
DZHDZ12	KAJ0971568.1	Chr05	9286340	9287305	696	231
DZHDZ13	KAJ0988568.1	Chr01	85295982	85296982	738	245
DZHDZ14	KAJ0980366.1	Chr02	2556888	2557811	738	245
DZHDZ15	KAJ0981416.1	Chr02	24562658	24563736	750	249
DZHDZ16	KAJ0967721.1	Chr07	17404441	17405366	753	250
DZHDZ17	KAJ0989643.1	Chr01	94019311	94023202	759	252
DZHDZ18	KAJ0961909.1	Chr10	2590792	2591698	765	254
DZHDZ19	KAJ0960745.1	Contig52	253350	257118	771	256
DZHDZ20	KAJ0981214.1	Chr02	15116877	15118056	774	257
DZHDZ21	KAJ0987317.1	Chr01	73642890	73644317	783	260
DZHDZ22	KAJ0963331.1	Chr09	30853039	30854060	795	264
DZHDZ23	KAJ0977884.1	Chr03	23227442	23229279	798	265
DZHDZ24	KAJ0986782.1	Chr01	67525428	67527154	801	266
DZHDZ25	KAJ0975257.1	Chr04	27749752	27750784	804	267
DZHDZ26	KAJ0988342.1	Chr01	83290602	83291592	819	272
DZHDZ27	KAJ0981849.1	Chr02	48094325	48095435	819	272
DZHDZ28	KAJ0975236.1	Chr04	27226676	27227747	840	279
DZHDZ29	KAJ0984582.1	Chr01	8190110	8191162	882	293
DZHDZ30	KAJ0984612.1	Chr01	8739378	8740431	882	293
DZHDZ31	KAJ0987402.1	Chr01	74230662	74231843	888	295
DZHDZ32	KAJ0988060.1	Chr01	80780518	80782438	909	302
DZHDZ33	KAJ0977888.1	Chr03	23390099	23392172	909	302
DZHDZ34	KAJ0984567.1	Chr01	7946416	7947526	939	312
DZHDZ35	KAJ0970596.1	Chr05	890656	901517	1764	587
DZHDZ36	KAJ0970652.1	Chr05	1542969	1554106	2004	667
DZHDZ37	KAJ0983185.1	Chr02	67920546	67923508	2028	675
DZHDZ38	KAJ0987295.1	Chr01	73411116	73414331	2091	696
DZHDZ39	KAJ0981232.1	Chr02	15715978	15719359	2103	700
DZHDZ40	KAJ0983216.1	Chr02	68106336	68109294	2106	701
DZHDZ41	KAJ0971807.1	Chr05	11915312	11919025	2223	740
DZHDZ42	KAJ0974728.1	Chr04	14529747	14533923	2304	767
DZHDZ43	KAJ0974745.1	Chr04	14743980	14748142	2304	767
DZHDZ44	KAJ0968380.1	Chr07	46289287	46292690	2346	781
DZHDZ45	KAJ0968407.1	Chr07	46670201	46673617	2346	781
DZHDZ46	KAJ0989926.1	Chr01	96674946	96678674	2418	805
DZHDZ47	KAJ0964805.1	Chr08	6842088	6848162	2448	815
DZHDZ48	KAJ0964137.1	Chr09	41446769	41450378	2475	824
DZHDZ49	KAJ0963772.1	Chr09	37860553	37868179	2511	836
DZHDZ50	KAJ0980463.1	Chr02	3398927	3405629	2544	847
DZHDZ51	KAJ0963194.1	Chr09	25720001	25726668	2544	847
