# Supplementary material for: An HD-ZIP I Transcription Factor DZHDZ32 Upregulates Diosgenin Biosynthesis in Dioscorea zingiberensis
Source: Int J Mol Sci. 2025 Apr 28;26(9):4185. doi: 10.3390/ijms26094185 (PMC12071675; doi:10.3390/ijms26094185)
Supplement: Supplementary file 1 [file ijms-26-04185-s001.zip › Table S2.xlsx]

## Sheet:  Table S2
Table S2. Predicted subcellular localization of DzHDZ32 proteins in D. zingiberensis.
Gene Name	WoLF PSORT	BUSCA	Plant-PLoc
DzHDZ32	nucl:14	Nucleus	Nucleus
