# Supplementary material for: An HD-ZIP I Transcription Factor DZHDZ32 Upregulates Diosgenin Biosynthesis in Dioscorea zingiberensis
Source: Int J Mol Sci. 2025 Apr 28;26(9):4185. doi: 10.3390/ijms26094185 (PMC12071675; doi:10.3390/ijms26094185)
Supplement: Supplementary file 1 [file ijms-26-04185-s001.zip › Table S3.xlsx]

## Sheet: Table S3
Table S3. Components of culture media used in transgenic experiments
Name of culture media	Components of culture media
Suspension medium	MS + 2.5mg/L 2, 4-D + 0.6g/L proline + 0.8g/L CH + 20g/L sucrose + 10g/L glucose + 200 μM AS
Co-cultivation medium	MS + 2.5mg/L 2, 4-D + 20g/L sucrose + 3.6g/L phyta gum
Callus induction and selection medium	MS + 1.5mg/L 2, 4-D + 0.5mg/L 6-BA + 20g/L sucrose + 50 mg/L kanamycin + 200 mg/L timentin + 3.6g/L phyta gum
Callus subculture and selection medium	MS + 0.5mg/L 6-BA + 0.2mg/L NAA + 20g/L sucrose + 50 mg/L kanamycin + 200 mg/L timentin + 3.6g/L phyta gum
Regeneration and selection medium	MS + 1.2mg/L 6-BA + 0.2mg/L NAA + 25g/L sucrose + 50 mg/L kanamycin + 200 mg/L timentin + 3.6g/L phyta gum
Rooting medium	MS + 0.2mg/L NAA + 30g/L sucrose + 50 mg/L kanamycin + 200 mg/L timentin + 1.8 g/L phyta gum
