# Supplementary material for: An HD-ZIP I Transcription Factor DZHDZ32 Upregulates Diosgenin Biosynthesis in Dioscorea zingiberensis
Source: Int J Mol Sci. 2025 Apr 28;26(9):4185. doi: 10.3390/ijms26094185 (PMC12071675; doi:10.3390/ijms26094185)
Supplement: Supplementary file 1 [file ijms-26-04185-s001.zip › Table S4.xlsx]

## Sheet: Table S4
Table S4. Primers used for this study.
Primer name	Primer sequence (5'-3')
Overexpression of transgenic primers
CZ32F	cagcccgggggatccccaatacttgtatggATGTCAGGGAAGAGGGTGTATGGG
CZ32R	ttaacccgctgttatccccaatacttgtatgGTAAGACCAGCACCATAAGGCTTGA
Subcellular localization primers
32PQGF	acgggggactctagaggatccATGTCAGGGAAGAGGGTGTATG
32PQGR	gactgtggtacccggggatccGTAAGACCAGCACCATAAGGC
Y1H primers
32ADF	gccatggaggccagtgaattcATGTCAGGGAAGAGGGTGTATG
32ADR	cagctcgagctcgatggatccTTAGTAAGACCAGCACCATAAGGC
pABAi-UPGPPS1F	gaattgaaaagcttgaattcgagctcGAATACTTCCGCAATAATTGTAAACCTTG
pABAi-UPGPPS1R	cagatccccgggtaccgagctAAGACCTAGACCCGCCCTAAG
pABAi-UPACATF	gaattgaaaagcttgaattcgagctcGCGTCTCATAAAGATATCGGTG
pABAi-UPACATR	cagatccccgggtaccgagctCTAAATGAAGCACAACAACGGAAC
Dual-LUC primers
62sk32F	gctctagaactagtggatccATGTCAGGGAAGAGGGTGTATGGG
62sk32R	attcctgcagcccgggggatcTTAGTAAGACCAGCACCATAAGG
800-UPGPPS1F	gccgctctagaactagtggatcAAGACCTAGACCCGCCCTAAG
800-UPGPPS1R	gccgctctagaactagtggatcAAGACCTAGACCCGCCCTAAG
800-UPACATF	ttcctgcagcccgggggatccGCGTCTCATAAAGATATCGGTG
800-UPACATR	gccgctctagaactagtggatcCTAAATGAAGCACAACAACGGAAC
qPCR primers
DZACTIN-QF	ATGCCATTCTTCGTTTGGAC
DZACTIN-QR	CTACTCTTGGCGGTTTCCAG
32-QF	CGGCAGGTTGCTGTATGGTTTC
32-QR	AGTCAACCTTCAGGGCATTGTAGC
DZACAT-QF	GTGTTGCCCGCACACCTATC
DZACAT-QR	AAACATTGTAGCCTTCATCCCAG
DZHMGR-QF	GGTGTTGGATGGGATGAGCTAC
DZHMGR-QR	TCCACGAAGAACTTGAGATCGG
DZPMK-QF	ATGCACTTCTTCAAGGGGCT
DZPMK-QR	CGCTGATGTCAAGGGTAGTCC
DZMVD-QF	CGCTGATCCTTCCCATCAATG
DZMVD-QR	TCAACATCACCTGCCCGTCTAC
DZDXS-QF	GGCTGATGAAATCCGTTCTGAG
DZDXS-QR	CGCCTTCCTGTGAGAATCTTATG
DZCMK-QF	TCTTCCCACCTGCTATTCGC
DZCMK-QR	GAAAGCCCAGCGTTCCTATC
DZGPPS1-QF	CCCACGCAAGCCAAGAAAG
DZGPPS1-QR	ACCAGAGGGGGGTTCGTTG
DZCAS-QF	AAGAAGGGCTATCATCCGGC
DZCAS-QR	GCCCTCGATATGTAAACCCC
DZSMT1-QF	GCATGAACACTTTCTTGCCCTG
DZSMT1-QR	TAAGCGGTTCAACTCAGTTCCC
DZSMT2-QF	CCATTCCCGTGCCAACATC
DZSMT2-QR	AGAGGAAGTTCCCGCAGACG
DZCYP51-QF	ACCATGCCCGTGTGGTAGCT
DZCYP51-QR	GCAGGGCAAGTGAGCATTCT
DZCYP94A11-QF	CTTGCCTTGGTTCTGGATGC
DZCYP94A11-QR	GCTCATCGGTGTTCTTTCCC
DZCYP72A-QF	AGCATGTATCCAAATTGGCAGG
DZCYP72A-QR	TCCCACCGAGTTCCATTGCT
DZCYP94D143-QF	CCACAACATCACTGACACCC
DZCYP94D143-QR	GACGGCGTTAGTGACAAAGG
